# Supplementary material for: Impact of Prehabilitation Components on Oxygen Uptake of People Undergoing Major Abdominal and Cardiothoracic Surgery: A Network Meta-Analysis of Randomized Controlled Trials
Source: J Clin Med. 2025 Dec 25;15(1):175. doi: 10.3390/jcm15010175 (PMC12786905; doi:10.3390/jcm15010175)
Supplement: Supplementary file 1 [file jcm-15-00175-s001.zip]

Archive with 1 entries (1 files):
- jcm-4017143-supplementary.pdf
